# Supplementary material for: Association between the use of Information and Communication Technology and activeness in life among community-dwelling older adults
Source: PLoS One. 2024 Nov 20;19(11):e0311139. doi: 10.1371/journal.pone.0311139 (PMC11578520; doi:10.1371/journal.pone.0311139)
Supplement: S1 Data — (XLSX) [file pone.0311139.s001.xlsx]

## Sheet: Table １
Table 1 Participants' characteristics based on their ICT use
						n=892
Variable			ICT use
		absent		present
		(n=131)		(n=761)
		n	(%)	n	(%)	p-value	*²
Sex
	Male	70	53.4	449	59	0.233
	Female	61	46.6	312	41
Age, years, mean ±SD		79.3±7.05		73.6±5.54		p<0.001	*³
Living alone
	Yes	19	14.5	116	15.2	0.827
	No	112	85.5	645	84.8
Education level, years (n=882)*¹
	≤9	32	25.8	48	(06)	p<0.001
	10-12	63	50.8	359	47.4
	13≤	29	23.4	351	46.3
Concerns about one's economic situation (n=889)*¹
	No	51	39.2	395	52	0.007
	Yes	79	60.8	364	48
Medically diagnosed chronic disease (n=880)*¹
	Cerebrovascular disease, present	6	(05)	22	(03)	0.257
	Heart disease, present	13	10.5	62	(08)	0.399
	Respiratory disease, present	9	(07)	51	(07)	0.834
	Hypertension, present	63	50.8	336	44.4	0.187
	Diabetes mellitus, present	16	12.9	92	12.2	0.817
	Dyslipidemia, present	10	(08)	106	14	0.069
	Psychiatric disease, present	2	(02)	5	(01)	0.258	*⁴
	Musculoskeletal disease, present	21	16.9	76	10.1	0.023
	Eye disease, present	25	20.2	117	15.5	0.189
	Ear disease, present	9	(07)	38	(05)	0.306
Subjective symptoms (n=854)*¹
	General fatigue, present	12	9.8	62	8.5	0.619
	Low back pain, present	59	48.4	237	32.4	p<0.001
	Stiff shoulders, present	34	27.9	193	26.4	0.728
	Dizziness, present	6	(05)	38	(05)	0.899
Expansion of life space, mean ±SD (n=858)*¹		76.4±28.86		89.6±20.32		p<0.001	*³
Exercise habits (n=838)*¹
	absent	73	60.3	310	43.2	p<0.001
	present	48	39.7	407	56.8
Motivation, mean ±SD (n=819)*¹		16.4±8.84		11.9±6.18		p<0.001	*³
Social activities, mean ±SD (n=843)*¹		10.2±3.36		11.6±3.17		p<0.001	*³
*¹ Sample size differs due to missing values in questionnaire responses.
*² The chi-square
*³ Mann-Whitney U tests
*⁴ Fisher's exact

## Sheet: Table 2
Table 2 Association between ICT use and activeness in life among community-dwelling older adults
		Expansion of life space											Exercise habits
					crude model (n=858)				adjusted model (n=684)*¹							crude model (n=838)				adjusted model (n=684)*²
		n/N	(%)		ORs	95%CI	p-value		ORs	95%CI	p-value		n	(%)		ORs	95%CI	p-value		ORs	95%CI	p-value
ICTuse	absent	44/123	35.8		1				1				48/121	39.7		1				1
	present	395/735	53.7		2.09	(1.40-3.10)	p<0.001		1.84	(1.03-3.28)	0.04		407/717	56.8		2	(1.35-2.96)	p<0.001		1.31	(0.74-2.30)	0.352
		Motivation											Social activities
					crude model (n=819)				adjusted model (n=684)*³							crude model (n=843)				adjusted model (n=684)*⁴
		n/N	(%)		ORs	95%CI	p-value		ORs	95%CI	p-value		n	(%)		ORs	95%CI	p-value		ORs	95%CI	p-value
ICTuse	absent	45/107	42.1		1				1				43/122	35.2		1				1
	present	499/712	70.1		3.23	(2.13-4.89)	p<0.001		2.17	(1.22-3.84)	0.008		388/721	53.8		2.14	(1.44-3.19)	p<0.001		1.34	(0.75-2.40)	0.324
CI, confidence interval; ORs, odds ratios
* includes; variables associated with ICT use (age, education level, concerns about one's economic situation, musculoskeletal disease, low back pain), sex
*¹ includes; * plus cerebrovascular disease, heart disease, respiratory disease, diabetes mellitus, psychiatric disease, ear disease, exercise habits, motivation, social activities
*² includes; * plus lived alone, cerebrovascular disease, expansion of life space, motivation, social activities
*³ includes; * plus expansion of life space, exercise habits, social activities
*⁴ includes; * plus lived alone, cerebrovascular disease, hypertension, expansion of life space, exercise habits, motivation

## Sheet: Table 3
Table 3 Association between ICT use, including computers and activeness in life among community-dwelling older adults
		adjusted model														n=684
		Expansion of life space *¹				Exercise habits *²				Motivation *³				Social activities *⁴
		OR	95%CI	p-value		OR	95%CI	p-value		OR	95%CI	p-value		OR	95%CI	p-value
ICTuse	absent	1				1				1				1
	present	2	(1.05-3.82)	0.035		1.56	(0.84-2.89)	0.161		2.77	(1.48-5.18)	0.001		1.74	(0.91-3.35)	0.095
CI, confidence interval; OR, odds ratio
* includes; variables associated with ICT use (sex, age, education level, concerns about one's economic situation, musculoskeletal disease, low back pain)
*¹ includes; * plus cerebrovascular disease, heart disease, respiratory disease, diabetes mellitus, psychiatric disease, ear disease, exercise habits, motivation, social activities
*² includes; * plus lived alone, cerebrovascular disease, expansion of life space, motivation, social activities
*³ includes; * plus expansion of life space, exercise habits, social activities
*⁴ includes; * plus lived alone, cerebrovascular disease, hypertension, expansion of life space, exercise habits, motivation
